# Supplementary material for: Association of CSF proteins with tau and amyloid β levels in asymptomatic 70-year-olds
Source: Alzheimers Res Ther. 2021 Mar 2;13:54. doi: 10.1186/s13195-021-00789-5 (PMC7923505; doi:10.1186/s13195-021-00789-5)
Supplement: Supplementary file 1 — Additional file 1: Supplementary Table 1. Rho values and linear regression results for total-tau correlations in all individuals and with individuals divided by Aβ42/Aβ40 ratio. Supplementary Table 2. Rho values and linear regression results for phospho-tau correlations in all individuals and with individuals divided by Aβ42/Aβ40 ratio. Supplementary Table 3. Rho values and linear regression results for Aβ42 correlations in all individuals and with individuals divided by Aβ42/Aβ40 ratio. Supplementary Table 4. Rho values and linear regression results for total-tau correlations in all individuals and with individuals divided by CDR score. Supplementary Table 5. Rho values and linear regression results for phospho-tau correlations in all individuals and with individuals divided by CDR score. Supplementary Table 6. Rho values and linear regression results for Aβ42 correlations in all individuals and with individuals divided by CDR score. Supplementary Table 7. P-values for linear regressions and Wilcoxon rank sum tests regarding sex differences. [file 13195_2021_789_MOESM1_ESM.xlsx]

## Sheet: Supplementary Table 1
Supplementary Table 1. Rho values and linear regression results for total-tau correlations in all individuals and with individuals divided by Aβ42/Aβ40 ratio
HGNC ID	Antibody	rho A+	p rho A+	rho A-	p rho A-	p Linear regression (Aβ42/Aβ40 ratio)	t Linear regression (Aβ42/Aβ40 ratio)	R2 Linear regression (Aβ42/Aβ40 ratio)	rho all samples	p rho all samples
ABAT	HPA041528	-0.0180112	ns	0.0943839	ns	ns	-0.00772321	-0.00337837	0.0397932	ns
ACBD7	HPA062478	0.30062	ns	0.0232781	ns	ns	-1.18389	0.0250859	0.0252057	ns
AFM	HPA052437	0.0274441	ns	0.0888854	ns	ns	0.831608	0.0188599	0.0230725	ns
ALAD	HPA021023	-0.0366719	ns	-0.0135458	ns	ns	0.533436	-0.00390335	-0.0461087	ns
AMPH	HPA019828	0.74328	6.74838e-09	0.668401	9.31838e-32	0.00340229	4.26385	0.517225	0.685977	6.35875e-42
APC2	HPA050820	0.0286403	ns	0.00698935	ns	ns	-0.470914	0.0209323	-0.028279	ns
APLP1	HPA028971	0.48979	0.0160625	0.724607	4.83176e-40	6.45484e-07	6.01985	0.464356	0.690347	1.10672e-42
APOA1	HPA046715	0.139339	ns	0.141204	ns	ns	0.440863	0.0213276	0.103386	ns
APOA4	HPA005149	0.0879714	ns	0.0504759	ns	ns	-0.273455	0.010429	0.0584979	ns
AQP4	HPA014784	0.474273	0.0279647	0.578131	1.10095e-21	ns	3.28089	0.354878	0.586345	1.2217e-27
BAI3	HPA015963	0.358277	ns	0.312243	5.59718e-05	ns	1.56435	0.125669	0.32591	6.28611e-07
BASP1	HPA050333	0.728208	2.53926e-08	0.787843	3.09087e-52	2.3627e-08	6.60034	0.647555	0.79412	7.89768e-66
BCAN	HPA007865	0.511868	0.00696069	0.512149	4.37472e-16	ns	2.07148	0.25929	0.497589	1.65048e-18
BTBD17	HPA025022	0.0279226	ns	0.038345	ns	ns	0.43311	0.0145384	0.0186615	ns
C1QTNF4	HPA041032	0.36771	ns	0.37332	1.2776e-07	ns	1.84592	0.156202	0.327261	5.38593e-07
C9	HPA029577	0.165861	ns	0.136915	ns	ns	0.400467	0.0327529	0.105788	ns
CACNA2D1	HPA008213	0.60688	8.95976e-05	0.735039	8.24527e-42	9.00399e-07	5.95919	0.531655	0.708777	4.86128e-46
CADM2	HPA010024	0.769152	5.5253e-10	0.749392	2.19777e-44	0.000110845	5.02257	0.590646	0.73793	6.36956e-52
CALML5	HPA040725	-0.0291529	ns	-0.0408293	ns	ns	-1.13336	0.0049193	-0.0272751	ns
CCK	HPA069515	0.550283	0.00140481	0.700662	2.82189e-36	4.6651e-06	5.65236	0.494729	0.673977	6.63096e-40
CCL22	HPA077819	-0.0180796	ns	-0.182493	ns	ns	-1.86488	0.10354	-0.201725	0.0473156
CD14	HPA002035	0.366684	ns	0.450029	8.08459e-12	ns	3.3072	0.214791	0.431788	2.83732e-13
CDH8	HPA014908	0.582272	0.000315983	0.778539	3.41886e-50	2.9282e-09	6.94879	0.599265	0.754317	1.38015e-55
CELF4	HPA037986	-0.108307	ns	0.0320167	ns	ns	0.742102	0.00473841	-0.0250745	ns
CEND1	HPA042527	0.728516	2.47368e-08	0.739063	1.62753e-42	4.39493e-06	5.6637	0.604867	0.744713	2.0964e-53
CHGB	HPA012872	0.402468	ns	0.480152	8.84234e-14	ns	2.69053	0.207999	0.467337	5.82153e-16
CHI3L1	HPA072269	-0.00502401	ns	-0.0590391	ns	ns	-0.067245	0.0621731	-0.103915	ns
CHL1	HPA003345	0.689896	5.12958e-07	0.803906	5.10627e-56	9.69737e-10	7.12843	0.636489	0.773811	2.42987e-60
CLEC12B	HPA026973	0.158342	ns	0.0998187	ns	ns	-0.272733	0.00256247	0.0979369	ns
CLEC2L	HPA045050	0.0594337	ns	-0.141948	ns	ns	-1.61474	0.0786151	-0.16279	ns
CLSTN1	HPA012749	0.573045	0.000493841	0.685873	3.93452e-34	0.000187123	4.91256	0.477241	0.670377	2.56227e-39
CPNE6	HPA031636	-0.113228	ns	-0.128071	ns	ns	-0.918989	0.0389302	-0.181298	ns
DDAH1	HPA071064	0.558212	0.000984579	0.567538	1.06265e-20	ns	3.39228	0.382182	0.583291	2.81033e-27
DKK3	HPA011164	0.674208	1.5441e-06	0.649852	2.08853e-29	0.0125864	3.94417	0.418624	0.651486	2.28312e-36
ECM1	HPA027241	0.520925	0.00485623	0.724182	5.68239e-40	3.97708e-08	6.51142	0.533771	0.687163	3.96795e-42
EFR3B	HPA038089	-0.0661665	ns	-0.268551	0.00203017	ns	-2.56058	0.117365	-0.292731	2.21822e-05
ELFN2	HPA000781	0.0194809	ns	0.059488	ns	ns	0.425694	0.0122413	0.0266586	ns
ENPP2	HPA053652	0.148054	ns	0.143018	ns	ns	0.358324	2.90594e-05	0.116582	ns
ERMN	HPA038295	0.485518	0.0187614	0.49253	1.21085e-14	ns	2.07408	0.141786	0.460162	2.15329e-15
FAM131B	HPA021371	-0.0456946	ns	0.115955	ns	ns	-0.47591	0.00659764	0.0914292	ns
FGA	HPA051370	0.140604	ns	0.231283	0.0275794	ns	1.53752	0.0462252	0.18202	ns
GAD1	AMAb91078	0.105162	ns	0.150381	ns	ns	0.427789	0.00047662	0.137799	ns
GALNT8.KCNA6	HPA014418	0.382645	ns	0.293439	0.000282507	ns	1.82122	0.112162	0.311713	3.04813e-06
GAP43	PA5-34943	0.820417	1.27683e-12	0.776931	7.53164e-50	2.07593e-06	5.80489	0.657201	0.791194	5.31871e-65
GLUL	AMAb91102	0.0249833	ns	0.163872	ns	ns	1.0839	0.0108557	0.133964	ns
GPR62	HPA031309	-0.116578	ns	-0.0590877	ns	ns	-0.0508472	-0.00776883	-0.093336	ns
GRIA4	HPA063282	0.500829	0.0106499	0.531256	1.39368e-17	ns	2.20015	0.272282	0.521247	1.10036e-20
GRN	HPA008763	0.496522	0.0125225	0.537401	4.38802e-18	ns	3.00314	0.237633	0.510595	1.1023e-19
HSP90B1	HPA003901	0.537466	0.00244891	0.499436	3.8548e-15	ns	1.87569	0.228865	0.481252	4.21341e-17
ICOSLG	HPA070452	0.548266	0.0015355	0.56799	9.66287e-21	ns	3.23733	0.341575	0.575986	1.98985e-26
IGFBP6	HPA075088	0.0722159	ns	0.216583	ns	ns	1.98871	0.0450466	0.180631	ns
IL1RAPL1	HPA000564	-0.00249492	ns	-0.0142405	ns	ns	-0.942396	0.00220566	-0.0432582	ns
IL6ST	HPA010030	0.684906	7.33702e-07	0.62487	1.72952e-26	ns	3.53354	0.408629	0.608688	2.08832e-30
ITIH1	HPA042049	0.043849	ns	0.0434038	ns	ns	0.280989	-0.00216022	0.0167344	ns
KCNC1	HPA041392	0.146619	ns	0.0680308	ns	ns	-0.061788	0.0249558	0.0180002	ns
KLK6	HPA019525	0.348536	ns	0.428277	1.61589e-10	ns	3.21124	0.197905	0.414706	4.33153e-12
LHFPL4	HPA041421	-0.0983954	ns	-0.281118	0.000768021	ns	-2.25754	0.10718	-0.307533	4.77714e-06
LRG1	HPA001888	0.0549565	ns	0.103832	ns	ns	0.618963	0.00218294	0.0564381	ns
LRRC4B	HPA058986	-0.0458313	ns	-0.0538715	ns	ns	-0.581306	-0.00307736	-0.0779437	ns
LY6H	HPA077218	0.662212	3.43234e-06	0.765417	1.7906e-47	4.35458e-10	7.2567	0.625883	0.749388	1.87017e-54
MAP2	HPA012558	-0.0102189	ns	0.0681488	ns	ns	0.706681	0.0302994	0.0368981	ns
MAPK8IP2	HPA003572	-0.107692	ns	-0.259707	0.00391108	ns	-2.52087	0.117826	-0.296534	1.50748e-05
MBP	HPA049222	0.498197	0.011761	0.464499	9.76486e-13	ns	2.876	0.262727	0.448508	1.68958e-14
MEGF10	HPA026876	0.531246	0.0031813	0.617204	1.20556e-25	0.00577924	4.13676	0.390459	0.602009	1.47849e-29
MOG	AMAb91067	0.400519	ns	0.591728	5.30167e-23	0.0001906	4.90866	0.350217	0.541142	1.18865e-22
NBEA	HPA040385	-0.0178745	ns	-0.0450096	ns	ns	-0.503494	0.00653592	-0.0656254	ns
NCAN	HPA058000	0.599087	0.000135077	0.704023	8.80432e-37	5.57971e-06	5.61821	0.547778	0.69248	4.65982e-43
NDUFAF4	HPA057047	0.00543413	ns	0.14047	ns	ns	1.47388	-0.0027992	0.106674	ns
NEFM	HPA023138	0.392283	ns	0.364482	3.34485e-07	ns	1.63595	0.230418	0.395762	7.46476e-11
NET.SLC6A2	AMAb91116	-0.0896119	ns	0.0678897	ns	ns	1.00712	-0.00576984	0.0386307	ns
NFASC	HPA073444	0.582922	0.00030605	0.673793	1.79476e-32	3.56982e-06	5.70311	0.501152	0.662665	4.35253e-38
NKAIN2	HPA045860	0.184726	ns	0.148155	ns	ns	1.26196	0.0457651	0.167331	ns
NPTX1	HPA077062	0.542559	0.00196905	0.628553	6.67324e-27	0.0172752	3.86364	0.38205	0.60848	2.22085e-30
NPTXR	HPA001079	0.577795	0.000393089	0.65918	1.44115e-30	0.0026042	4.32684	0.433949	0.644629	2.38726e-35
NRCAM	HPA061433	0.558349	0.000978485	0.729414	7.5803e-41	2.80305e-08	6.57125	0.556403	0.701321	1.19148e-44
OMG	HPA008206	0.628206	2.74861e-05	0.735743	6.22156e-42	4.98333e-06	5.63979	0.546169	0.711007	1.83141e-46
OMG	HPA012693	0.0313061	ns	-0.175653	ns	ns	-1.97616	0.0532375	-0.189283	ns
P2RY12	HPA013796	0.400485	ns	0.414532	9.63082e-10	ns	2.63242	0.139498	0.400925	3.49805e-11
PAM	HPA042260	0.585964	0.000263279	0.675569	1.03531e-32	0.000183037	4.91724	0.47402	0.656692	3.68817e-37
PDYN	HPA053342	0.522565	0.00454465	0.618329	9.09642e-26	ns	3.19278	0.352612	0.586331	1.22643e-27
PEBP1	HPA063904	0.605239	9.77743e-05	0.647919	3.59276e-29	0.00250976	4.33549	0.447411	0.654256	8.69353e-37
PIK3IP1	HPA002959	0.590338	0.000211457	0.689553	1.18387e-34	8.88381e-07	5.96165	0.515238	0.656721	3.64995e-37
POMC	HPA063644	0.336267	ns	0.558446	6.97631e-20	0.000153627	4.95423	0.291973	0.493224	3.98987e-18
PON1	HPA001640	0.199696	ns	0.0895039	ns	ns	-0.206733	0.0277746	0.0730226	ns
RIMS3	HPA055285	0.0178745	ns	0.0495447	ns	ns	0.813215	0.0814846	-0.00106215	ns
RPH3A	HPA002475	0.795195	3.13654e-11	0.793789	1.34679e-53	3.84869e-07	6.11321	0.705488	0.800391	1.19273e-67
SEMA7A	HPA042273	0.425503	ns	0.493303	1.06668e-14	ns	1.30534	0.112642	0.489654	8.13574e-18
SEPP1	HPA058160	0.423418	ns	0.416022	7.96767e-10	ns	1.9852	0.192027	0.386363	2.86962e-10
SERPINA3	HPA000893	0.253764	ns	0.235596	0.0208119	ns	0.990975	0.0747812	0.201141	0.0492418
SEZ6	HPA007703	0.110631	ns	0.000159746	ns	ns	-0.680022	0.000168344	-0.0126256	ns
SLC39A12	HPA059726	0.317914	ns	0.353758	1.03465e-06	ns	3.11749	0.167295	0.351108	3.09977e-08
SLIT1	HPA006879	0.142723	ns	0.101404	ns	ns	0.649175	0.00178641	0.0956021	ns
SLITRK1	HPA012414	0.683641	8.02467e-07	0.737263	3.37518e-42	1.69778e-08	6.65633	0.573513	0.742356	6.95056e-53
SNCB	HPA035876	0.771032	4.54921e-10	0.792022	3.45475e-53	1.65701e-05	5.40714	0.657632	0.80479	5.75333e-69
SOCS6	HPA035477	-0.0986346	ns	-0.0987403	ns	ns	-0.14303	0.0442625	-0.148255	ns
SV2B	HPA046247	0.252089	ns	0.256828	0.0048178	ns	1.77704	0.0865473	0.268058	0.000237845
SYT11	HPA064091	0.449222	ns	0.544473	1.12712e-18	0.018786	3.84209	0.306535	0.539786	1.63408e-22
TMEM132D	HPA010739	0.637605	1.58648e-05	0.767502	6.80639e-48	7.84078e-12	7.87918	0.635424	0.747693	4.51957e-54
TMEM235	HPA053939	-0.131205	ns	-0.298432	0.000185831	ns	-2.76084	0.125112	-0.314654	2.21275e-06
TNR	HPA027150	0.0823322	ns	-0.0824747	ns	ns	-1.43447	0.0654266	-0.108154	ns
TNR	HPA029859	0.0439857	ns	-0.169719	ns	ns	-2.51061	0.111328	-0.20219	0.0458289
VASN	HPA011246	0.588356	0.000233631	0.642378	1.66453e-28	0.000505185	4.69843	0.464226	0.637816	2.31854e-34
VCAM1	HPA069867	0.250722	ns	0.167506	ns	ns	0.81764	0.0878663	0.119843	ns
VGF	HPA055177	0.638904	1.46831e-05	0.716577	9.78568e-39	0.00136134	4.47673	0.507483	0.705851	1.72697e-45
VGLUT2.SLC17A6	AMAb91086	0.0423794	ns	0.187794	ns	ns	1.79792	0.0311721	0.147532	ns
VWC2L	HPA059414	0.178472	ns	0.130062	ns	ns	0.882427	0.0454898	0.0885947	ns

## Sheet: Supplementary Table 2
Supplementary Table 2. Rho values and linear regression results for phospho-tau correlations in all individuals and with individuals divided by Aβ42/Aβ40 ratio
HGNC ID	Antibody	rho A+	p rho A+	rho A-	p rho A-	p Linear regression (Aβ42/Aβ40 ratio)	t Linear regression (Aβ42/Aβ40 ratio)	R2 Linear regression (Aβ42/Aβ40 ratio)	rho all samples	p rho all samples
ABAT	HPA041528	-0.006292	ns	0.0858558	ns	ns	-0.0607725	-0.00341119	0.0425685	ns
ACBD7	HPA062478	0.331356	ns	0.00820342	ns	ns	-1.5617	0.0277967	0.0220768	ns
AFM	HPA052437	0.00742045	ns	0.0643538	ns	ns	0.617629	0.0170221	0.0133572	ns
ALAD	HPA021023	0.000170978	ns	-0.0246634	ns	ns	0.281346	-0.0049282	-0.0452193	ns
AMPH	HPA019828	0.741225	8.12831e-09	0.664492	3.01113e-31	ns	3.00462	0.482949	0.682634	2.37357e-41
APC2	HPA050820	0.0929437	ns	0.00508263	ns	ns	-0.898412	0.0224239	-0.022924	ns
APLP1	HPA028971	0.471695	0.0305863	0.729232	8.13626e-41	0.000133787	4.98327	0.438613	0.69459	1.96644e-43
APOA1	HPA046715	0.123036	ns	0.129271	ns	ns	0.176455	0.0192288	0.0977721	ns
APOA4	HPA005149	0.0403167	ns	0.0517769	ns	ns	-0.0798595	0.0102821	0.057582	ns
AQP4	HPA014784	0.42471	ns	0.570684	5.46615e-21	ns	2.61849	0.327355	0.575464	2.28425e-26
BAI3	HPA015963	0.317062	ns	0.327385	1.39765e-05	ns	1.13069	0.118979	0.340456	1.14349e-07
BASP1	HPA050333	0.660933	3.72955e-06	0.776763	8.17918e-50	0.000518675	4.69264	0.581452	0.778725	1.29243e-61
BCAN	HPA007865	0.480346	0.0225805	0.539716	2.82199e-18	ns	1.6827	0.259233	0.519034	1.78785e-20
BTBD17	HPA025022	0.0378204	ns	0.0366876	ns	ns	0.319511	0.0142835	0.0214563	ns
C1QTNF4	HPA041032	0.343393	ns	0.37478	1.08666e-07	ns	1.28167	0.13974	0.328945	4.43734e-07
C9	HPA029577	0.0936619	ns	0.0863296	ns	ns	0.282105	0.0271953	0.0643931	ns
CACNA2D1	HPA008213	0.569494	0.000584311	0.745408	1.18512e-43	0.000469587	4.71444	0.491556	0.714768	3.45429e-47
CADM2	HPA010024	0.71356	8.48516e-08	0.747105	5.80519e-44	0.0439904	3.61761	0.537543	0.731935	1.19372e-50
CALML5	HPA040725	0.00174398	ns	-0.0335771	ns	ns	-1.38596	0.00698346	-0.0220594	ns
CCK	HPA069515	0.444372	ns	0.701177	2.36355e-36	0.000467581	4.71538	0.443252	0.66062	9.09658e-38
CCL22	HPA077819	0.00492417	ns	-0.192229	ns	ns	-1.99005	0.107088	-0.202937	0.0435338
CD14	HPA002035	0.399576	ns	0.455828	3.50746e-12	ns	2.46259	0.19314	0.441069	6.0421e-14
CDH8	HPA014908	0.52268	0.00452351	0.774778	2.14793e-49	1.85363e-05	5.38504	0.548157	0.746864	6.94204e-54
CELF4	HPA037986	-0.108982	ns	0.0443964	ns	ns	0.703185	0.0039972	-0.00590017	ns
CEND1	HPA042527	0.672799	1.69924e-06	0.719165	3.75441e-39	0.00792925	4.05938	0.541287	0.721371	1.72909e-48
CHGB	HPA012872	0.404569	ns	0.458344	2.42926e-12	ns	2.20378	0.201509	0.451619	9.82438e-15
CHI3L1	HPA072269	-0.00424026	ns	-0.0660461	ns	ns	-0.188234	0.0624395	-0.104262	ns
CHL1	HPA003345	0.618462	4.76781e-05	0.802011	1.48714e-55	1.33901e-05	5.44894	0.572299	0.767317	1.04915e-58
CLEC12B	HPA026973	0.0810095	ns	0.0582747	ns	ns	-0.439974	-0.00259161	0.0599481	ns
CLEC2L	HPA045050	0.0553969	ns	-0.151721	ns	ns	-1.76944	0.0840946	-0.168082	ns
CLSTN1	HPA012749	0.505959	0.00875603	0.694669	2.16367e-35	0.0165118	3.87521	0.442241	0.67128	1.82871e-39
CPNE6	HPA031636	-0.0645956	ns	-0.152964	ns	ns	-1.41285	0.0486281	-0.195452	ns
DDAH1	HPA071064	0.526613	0.00385308	0.5733	3.1279e-21	ns	2.47077	0.339184	0.586224	1.26309e-27
DKK3	HPA011164	0.657856	4.54714e-06	0.658795	1.61216e-30	ns	3.07714	0.388813	0.657436	2.83405e-37
ECM1	HPA027241	0.448407	ns	0.722185	1.211e-39	1.58111e-05	5.41636	0.485131	0.682527	2.47508e-41
EFR3B	HPA038089	-0.0130627	ns	-0.284903	0.000567702	ns	-2.91805	0.129908	-0.300255	1.02737e-05
ELFN2	HPA000781	0.031289	ns	0.0619486	ns	ns	0.270235	0.0118937	0.0343657	ns
ENPP2	HPA053652	0.203601	ns	0.153106	ns	ns	0.0773901	0.00128417	0.133716	ns
ERMN	HPA038295	0.439482	ns	0.486638	3.15088e-14	ns	1.93444	0.146181	0.451061	1.08323e-14
FAM131B	HPA021371	0.00588165	ns	0.0858402	ns	ns	-0.363399	0.00676322	0.0765172	ns
FGA	HPA051370	0.0931831	ns	0.215779	ns	ns	1.41027	0.0436984	0.172322	ns
GAD1	AMAb91078	0.128781	ns	0.175958	ns	ns	0.449428	0.0130837	0.165925	ns
GALNT8.KCNA6	HPA014418	0.343085	ns	0.295484	0.000238194	ns	1.35333	0.101282	0.308765	4.1878e-06
GAP43	PA5-34943	0.776617	2.52528e-10	0.765824	1.48391e-47	0.00948419	4.01505	0.599321	0.778986	1.10349e-61
GLUL	AMAb91102	-0.0699301	ns	0.188535	ns	ns	1.9668	0.0293399	0.14102	ns
GPR62	HPA031309	-0.0874041	ns	-0.0895008	ns	ns	-0.924739	-0.00135361	-0.114472	ns
GRIA4	HPA063282	0.49635	0.0126036	0.54486	1.04521e-18	ns	1.43057	0.251469	0.534848	5.14392e-22
GRN	HPA008763	0.430591	ns	0.523214	6.10367e-17	ns	2.58297	0.218397	0.495418	2.56423e-18
HSP90B1	HPA003901	0.51974	0.00509349	0.486834	3.05317e-14	ns	1.09212	0.217758	0.47407	1.65845e-16
ICOSLG	HPA070452	0.505206	0.00901286	0.553112	2.04913e-19	ns	2.49813	0.313727	0.560779	1.00386e-24
IGFBP6	HPA075088	0.0565938	ns	0.192351	ns	ns	1.65033	0.0351106	0.166576	ns
IL1RAPL1	HPA000564	0.00533452	ns	-0.0292639	ns	ns	-0.918354	0.00262319	-0.0476061	ns
IL6ST	HPA010030	0.640142	1.36335e-05	0.635526	1.06164e-27	ns	2.82673	0.385478	0.614091	4.14284e-31
ITIH1	HPA042049	-0.0152513	ns	0.0166369	ns	ns	0.175832	-0.00423717	-0.00270094	ns
KCNC1	HPA041392	0.199053	ns	0.0627803	ns	ns	-0.654375	0.0256543	0.0224761	ns
KLK6	HPA019525	0.328244	ns	0.440791	2.96114e-11	ns	2.91218	0.196185	0.42288	1.19837e-12
LHFPL4	HPA041421	-0.0707166	ns	-0.275837	0.00116226	ns	-2.33914	0.111971	-0.301987	8.57839e-06
LRG1	HPA001888	0.0182947	ns	0.0675456	ns	ns	0.485274	0.00113895	0.0282267	ns
LRRC4B	HPA058986	-0.0307419	ns	-0.0521496	ns	ns	-0.584937	-0.00304865	-0.0645318	ns
LY6H	HPA077218	0.596064	0.000157939	0.772312	7.02944e-49	1.6159e-06	5.85148	0.581822	0.748122	3.61742e-54
MAP2	HPA012558	0.0308103	ns	0.0381264	ns	ns	0.155388	0.0279104	0.0200079	ns
MAPK8IP2	HPA003572	-0.0610392	ns	-0.242916	0.0127511	ns	-2.82404	0.12629	-0.280673	7.27761e-05
MBP	HPA049222	0.502813	0.00987684	0.458108	2.5145e-12	ns	1.90854	0.235225	0.445166	3.00651e-14
MEGF10	HPA026876	0.466702	0.0363082	0.634574	1.36818e-27	ns	3.52743	0.370299	0.611459	9.14308e-31
MOG	AMAb91067	0.369518	ns	0.5838	3.16229e-22	0.012523	3.94545	0.311647	0.535566	4.35884e-22
NBEA	HPA040385	-0.000307761	ns	-0.0339711	ns	ns	-0.657208	0.00726109	-0.0516453	ns
NCAN	HPA058000	0.573461	0.000484135	0.718215	5.34373e-39	0.00268255	4.31989	0.514477	0.701006	1.36059e-44
NDUFAF4	HPA057047	-0.0252364	ns	0.177527	ns	ns	1.31473	-0.000774732	0.137394	ns
NEFM	HPA023138	0.441261	ns	0.337763	5.16437e-06	ns	0.491315	0.200006	0.375487	1.2933e-09
NET.SLC6A2	AMAb91116	-0.134628	ns	0.0815855	ns	ns	1.89874	0.0116071	0.0494173	ns
NFASC	HPA073444	0.486707	0.0179714	0.684065	7.05222e-34	0.000180584	4.9201	0.464512	0.663415	3.31761e-38
NKAIN2	HPA045860	0.235847	ns	0.159816	ns	ns	0.947146	0.0470346	0.179152	ns
NPTX1	HPA077062	0.50613	0.0086986	0.634943	1.24028e-27	ns	3.05001	0.355093	0.612029	7.70876e-31
NPTXR	HPA001079	0.544224	0.00183213	0.690946	7.4801e-35	0.0358646	3.67249	0.429035	0.66849	5.16552e-39
NRCAM	HPA061433	0.477303	0.0251475	0.755821	1.35384e-45	5.75231e-06	5.61239	0.529861	0.716098	1.90238e-47
OMG	HPA008206	0.557902	0.000998529	0.756724	9.09041e-46	0.000869817	4.57796	0.504543	0.721265	1.81515e-48
OMG	HPA012693	0.083027	ns	-0.183779	ns	ns	-2.1724	0.0596851	-0.189163	ns
P2RY12	HPA013796	0.42088	ns	0.403195	3.95467e-09	ns	2.03801	0.126455	0.394294	9.23822e-11
PAM	HPA042260	0.533042	0.00295146	0.669151	7.42571e-32	0.0419776	3.63026	0.420183	0.647829	8.04299e-36
PDYN	HPA053342	0.530716	0.00325225	0.667153	1.35795e-31	ns	2.65006	0.369795	0.633083	1.08786e-33
PEBP1	HPA063904	0.568879	0.000601483	0.666234	1.78936e-31	ns	3.4368	0.425833	0.667406	7.70836e-39
PIK3IP1	HPA002959	0.538992	0.00229491	0.681836	1.43947e-33	0.000542329	4.68284	0.470718	0.646013	1.49348e-35
POMC	HPA063644	0.314566	ns	0.552464	2.33282e-19	0.00721299	4.08267	0.253236	0.490173	7.33898e-18
PON1	HPA001640	0.19129	ns	0.069127	ns	ns	-0.553338	0.0275548	0.0686747	ns
RIMS3	HPA055285	0.0404534	ns	0.0415311	ns	ns	0.477434	0.0799673	-0.00218897	ns
RPH3A	HPA002475	0.73312	1.66486e-08	0.792887	2.18081e-53	0.00434117	4.20578	0.639798	0.791665	3.91985e-65
SEMA7A	HPA042273	0.381247	ns	0.508468	8.29126e-16	ns	1.02092	0.104143	0.495689	2.42777e-18
SEPP1	HPA058160	0.342572	ns	0.407333	2.37606e-09	ns	1.63795	0.166367	0.376604	1.11075e-09
SERPINA3	HPA000893	0.197959	ns	0.193741	ns	ns	0.603205	0.0604826	0.168731	ns
SEZ6	HPA007703	0.195223	ns	-0.0307509	ns	ns	-1.74622	0.00774919	-0.0288402	ns
SLC39A12	HPA059726	0.249731	ns	0.334812	6.87965e-06	ns	2.57812	0.14041	0.330626	3.6529e-07
SLIT1	HPA006879	0.132474	ns	0.116364	ns	ns	0.688333	0.00325101	0.109373	ns
SLITRK1	HPA012414	0.643938	1.08394e-05	0.72386	6.42147e-40	0.000162433	4.94248	0.514626	0.730098	2.88286e-50
SNCB	HPA035876	0.765264	8.21232e-10	0.77514	1.80202e-49	ns	3.31821	0.593137	0.790547	8.07411e-65
SOCS6	HPA035477	-0.0745807	ns	-0.0898839	ns	ns	-0.234712	0.0430192	-0.135565	ns
SV2B	HPA046247	0.312924	ns	0.237739	0.0180597	ns	1.04825	0.0790783	0.261192	0.000442098
SYT11	HPA064091	0.390548	ns	0.546433	7.68843e-19	ns	3.18655	0.270798	0.536458	3.54666e-22
TMEM132D	HPA010739	0.526784	0.00382612	0.78098	1.01696e-50	2.84348e-08	6.56881	0.582675	0.747152	5.98026e-54
TMEM235	HPA053939	-0.0965001	ns	-0.288629	0.000419781	ns	-2.87098	0.128253	-0.303699	7.1695e-06
TNR	HPA027150	0.0998855	ns	-0.101255	ns	ns	-1.69424	0.0701907	-0.117395	ns
TNR	HPA029859	0.0805991	ns	-0.17671	ns	ns	-2.62279	0.115618	-0.201455	0.0481984
VASN	HPA011246	0.547267	0.00160437	0.64479	8.57282e-29	ns	3.56752	0.421951	0.640397	9.86491e-35
VCAM1	HPA069867	0.219023	ns	0.15728	ns	ns	0.431076	0.0800584	0.116762	ns
VGF	HPA055177	0.603108	0.000109439	0.730583	4.80313e-41	ns	3.55321	0.488053	0.714799	3.40624e-47
VGLUT2.SLC17A6	AMAb91086	0.0636723	ns	0.215754	ns	ns	1.843	0.0444009	0.16974	ns
VWC2L	HPA059414	0.15306	ns	0.11828	ns	ns	0.734274	0.0430908	0.0821757	ns

## Sheet: Supplementary Table 3
Supplementary Table 3. Rho values and linear regression results for Aβ42 correlations in all individuals and with individuals divided by Aβ42/Aβ40 ratio
HGNC ID	Antibody	rho A+	p rho A+	rho A-	p rho A-	p Linear regression (Aβ42/Aβ40 ratio)	t Linear regression (Aβ42/Aβ40 ratio)	R2 Linear regression (Aβ42/Aβ40 ratio)	rho all samples	p rho all samples
ABAT	HPA041528	-0.0405694	ns	0.120646	ns	ns	0.149077	0.00232936	0.111219	ns
ACBD7	HPA062478	0.177863	ns	-0.0189934	ns	ns	-1.61659	0.0293206	0.0473372	ns
AFM	HPA052437	0.108003	ns	0.0749535	ns	ns	-0.707448	0.0259916	0.119585	ns
ALAD	HPA021023	-0.118085	ns	-0.0077725	ns	ns	0.125879	-0.006699	0.024227	ns
AMPH	HPA019828	0.196832	ns	0.407033	2.46607e-09	ns	0.0634973	0.21206	0.190728	ns
APC2	HPA050820	-0.120785	ns	0.0680735	ns	ns	0.574068	0.0238266	0.0926741	ns
APLP1	HPA028971	0.310235	ns	0.525041	4.37893e-17	ns	0.971013	0.295483	0.305777	5.75771e-06
APOA1	HPA046715	0.184254	ns	0.0868938	ns	ns	-1.09313	0.024477	0.0998761	ns
APOA4	HPA005149	0.0551976	ns	0.0824103	ns	ns	-0.292955	0.0181238	0.0447401	ns
AQP4	HPA014784	0.209307	ns	0.401374	4.93697e-09	ns	0.663619	0.166778	0.161008	ns
BAI3	HPA015963	0.150076	ns	0.310633	6.458e-05	ns	0.640461	0.0849349	0.175195	ns
BASP1	HPA050333	0.200147	ns	0.501315	2.81021e-15	ns	1.21872	0.260333	0.212025	0.0229605
BCAN	HPA007865	0.28484	ns	0.364507	3.33576e-07	ns	-0.735157	0.145309	0.218865	0.0139315
BTBD17	HPA025022	-0.0969975	ns	-0.0409384	ns	ns	0.151105	0.014313	-0.0197269	ns
C1QTNF4	HPA041032	0.363758	ns	0.248059	0.00895601	ns	-1.17156	0.0929348	0.225487	0.00845975
C9	HPA029577	0.246117	ns	0.0986038	ns	ns	-1.31682	0.0460773	0.114104	ns
CACNA2D1	HPA008213	0.291778	ns	0.53331	9.49494e-18	ns	0.561173	0.27136	0.311136	3.24451e-06
CADM2	HPA010024	0.242425	ns	0.529797	1.82712e-17	ns	0.412765	0.285082	0.307783	4.65149e-06
CALML5	HPA040725	0.046243	ns	0.0110854	ns	ns	-0.891175	0.00440112	-0.00611928	ns
CCK	HPA069515	0.288634	ns	0.523157	6.16729e-17	ns	0.650346	0.268552	0.297462	1.37073e-05
CCL22	HPA077819	0.0886238	ns	-0.0734301	ns	ns	-1.15607	0.0622588	0.0420493	ns
CD14	HPA002035	0.151853	ns	0.264225	0.00280591	ns	-0.237857	0.074271	0.154075	ns
CDH8	HPA014908	0.246766	ns	0.536927	4.80125e-18	ns	0.644806	0.284008	0.284116	5.21316e-05
CELF4	HPA037986	-0.0608028	ns	0.133692	ns	ns	1.00657	0.00826335	0.130733	ns
CEND1	HPA042527	0.278346	ns	0.437297	4.78923e-11	ns	0.189298	0.229726	0.198677	ns
CHGB	HPA012872	0.30087	ns	0.368415	2.18735e-07	ns	0.033109	0.155267	0.220762	0.0120944
CHI3L1	HPA072269	0.0171574	ns	-0.0134512	ns	ns	-0.486996	0.059589	0.0833798	ns
CHL1	HPA003345	0.296632	ns	0.546757	7.21572e-19	ns	0.675334	0.291873	0.304062	6.90111e-06
CLEC12B	HPA026973	0.123144	ns	0.0731618	ns	ns	-0.684739	0.00708656	0.0515182	ns
CLEC2L	HPA045050	0.113403	ns	-0.0458788	ns	ns	-1.11681	0.0579209	0.0680418	ns
CLSTN1	HPA012749	0.348548	ns	0.54387	1.26726e-18	ns	0.390869	0.302356	0.307868	4.60925e-06
CPNE6	HPA031636	-0.123417	ns	0.0352009	ns	ns	0.328371	0.0138305	0.103832	ns
DDAH1	HPA071064	0.291334	ns	0.374938	1.06783e-07	ns	-0.10029	0.170431	0.160065	ns
DKK3	HPA011164	0.191739	ns	0.406675	2.57772e-09	ns	0.370205	0.179294	0.212699	0.0218733
ECM1	HPA027241	0.345677	ns	0.468562	5.29694e-13	ns	-0.167479	0.231655	0.265191	0.000308769
EFR3B	HPA038089	-0.0679802	ns	-0.0739104	ns	ns	-0.258522	0.052283	0.0656505	ns
ELFN2	HPA000781	-0.0340072	ns	0.0199875	ns	ns	0.0231409	0.0128553	0.0483554	ns
ENPP2	HPA053652	0.093648	ns	0.134646	ns	ns	-0.464497	0.00634557	0.126549	ns
ERMN	HPA038295	-0.0126117	ns	0.26597	0.00246423	ns	0.846841	0.0547691	0.170648	ns
FAM131B	HPA021371	0.0360237	ns	0.0785051	ns	ns	-0.417777	0.00493039	0.0461376	ns
FGA	HPA051370	0.154861	ns	0.213163	ns	ns	0.0682089	0.0460519	0.18654	ns
GAD1	AMAb91078	-0.0302476	ns	-0.0380372	ns	ns	0.230097	-0.00479502	-0.0383292	ns
GALNT8.KCNA6	HPA014418	0.203291	ns	0.212696	ns	ns	-0.176489	0.0641376	0.108102	ns
GAP43	PA5-34943	0.177213	ns	0.476024	1.68586e-13	ns	0.926359	0.253641	0.184706	ns
GLUL	AMAb91102	-0.00369124	ns	0.00543551	ns	ns	0.214585	-0.00448004	0.0055372	ns
GPR62	HPA031309	-0.0528052	ns	0.0309321	ns	ns	0.104261	-0.00881935	0.0718073	ns
GRIA4	HPA063282	0.293419	ns	0.380536	5.69676e-08	ns	-0.726234	0.155289	0.219974	0.0128279
GRN	HPA008763	0.287233	ns	0.311074	6.20996e-05	ns	-0.777683	0.11381	0.197793	ns
HSP90B1	HPA003901	0.337543	ns	0.334203	7.2971e-06	ns	-0.809452	0.11148	0.215007	0.0185024
ICOSLG	HPA070452	0.22725	ns	0.43927	3.65306e-11	ns	0.295143	0.190846	0.213291	0.0209574
IGFBP6	HPA075088	0.172907	ns	0.176591	ns	ns	-0.658705	0.0422223	0.117711	ns
IL1RAPL1	HPA000564	-0.11248	ns	0.0292436	ns	ns	-0.0778603	-0.000581908	0.0529667	ns
IL6ST	HPA010030	0.3048	ns	0.344866	2.55723e-06	ns	-0.707641	0.170134	0.215227	0.0182078
ITIH1	HPA042049	0.122802	ns	0.0618962	ns	ns	-0.745527	0.0045557	0.0741072	ns
KCNC1	HPA041392	-0.0930328	ns	0.0708301	ns	ns	0.884234	0.0336128	0.129995	ns
KLK6	HPA019525	0.0524292	ns	0.241022	0.0144955	ns	0.355219	0.0512674	0.129908	ns
LHFPL4	HPA041421	-0.0447391	ns	-0.0942512	ns	ns	-0.311649	0.0390761	0.0501305	ns
LRG1	HPA001888	0.122699	ns	0.0743498	ns	ns	-0.961215	0.0105165	0.101759	ns
LRRC4B	HPA058986	-0.145906	ns	0.0205297	ns	ns	0.671653	-0.00552292	0.0340589	ns
LY6H	HPA077218	0.376711	ns	0.475637	1.79022e-13	ns	-0.483254	0.230097	0.254409	0.000801914
MAP2	HPA012558	-0.0340756	ns	-0.0231327	ns	ns	-0.486561	0.0289955	0.00395144	ns
MAPK8IP2	HPA003572	-0.0820616	ns	-0.100433	ns	ns	-0.211	0.0471687	0.0457158	ns
MBP	HPA049222	0.0395099	ns	0.209529	ns	ns	0.407979	0.0682725	0.128638	ns
MEGF10	HPA026876	0.182306	ns	0.429818	1.31608e-10	ns	0.744147	0.177496	0.239324	0.00284239
MOG	AMAb91067	0.117983	ns	0.370739	1.69721e-07	ns	0.47449	0.109839	0.228993	0.00645763
NBEA	HPA040385	-0.00922809	ns	0.0286896	ns	ns	0.0336852	0.00155048	0.0696805	ns
NCAN	HPA058000	0.183673	ns	0.502563	2.27596e-15	ns	0.934356	0.240279	0.275504	0.000119083
NDUFAF4	HPA057047	0.0779603	ns	0.0703513	ns	ns	-1.09193	-0.00371818	0.066781	ns
NEFM	HPA023138	-0.0873592	ns	0.161549	ns	ns	0.782638	0.118588	0.00131804	ns
NET.SLC6A2	AMAb91116	-0.214912	ns	-0.0446201	ns	ns	0.781418	-0.00884895	-0.0409825	ns
NFASC	HPA073444	0.297828	ns	0.454697	4.13297e-12	ns	0.0591187	0.214044	0.243894	0.00195389
NKAIN2	HPA045860	0.144437	ns	0.0590503	ns	ns	-0.528472	0.0337049	0.0118296	ns
NPTX1	HPA077062	0.318472	ns	0.518635	1.39098e-16	ns	0.0259643	0.273285	0.319904	1.23826e-06
NPTXR	HPA001079	0.277253	ns	0.485505	3.7795e-14	ns	0.238131	0.24365	0.26552	0.00029971
NRCAM	HPA061433	0.361023	ns	0.56093	4.19662e-20	ns	0.542601	0.301809	0.325511	6.57914e-07
OMG	HPA008206	0.389596	ns	0.522585	6.84044e-17	ns	-0.485676	0.296189	0.308658	4.23618e-06
OMG	HPA012693	0.0204043	ns	-0.00689864	ns	ns	-0.637591	0.0266142	0.0875174	ns
P2RY12	HPA013796	0.0697575	ns	0.17918	ns	ns	-0.0245386	0.0772455	0.105092	ns
PAM	HPA042260	0.374831	ns	0.493036	1.11453e-14	ns	-0.127323	0.258891	0.297137	1.41712e-05
PDYN	HPA053342	0.286823	ns	0.375358	1.01908e-07	ns	-0.294684	0.147554	0.231424	0.00534124
PEBP1	HPA063904	0.204795	ns	0.416416	7.5768e-10	ns	0.64496	0.180603	0.188779	ns
PIK3IP1	HPA002959	0.232172	ns	0.444887	1.67321e-11	ns	0.343675	0.189686	0.279312	8.29324e-05
POMC	HPA063644	0.252234	ns	0.299651	0.000167568	ns	-0.570729	0.0924884	0.216979	0.0160145
PON1	HPA001640	0.180836	ns	0.0784626	ns	ns	-1.12207	0.0347448	0.0835108	ns
RIMS3	HPA055285	0.0847959	ns	0.0218673	ns	ns	-0.653463	0.084667	0.0921992	ns
RPH3A	HPA002475	0.306373	ns	0.546469	7.63506e-19	ns	0.392947	0.281024	0.26359	0.000356715
SEMA7A	HPA042273	0.261736	ns	0.348554	1.76296e-06	ns	-0.475885	0.0816752	0.160663	ns
SEPP1	HPA058160	0.300904	ns	0.30142	0.000144092	ns	-0.945239	0.113351	0.229248	0.00633093
SERPINA3	HPA000893	0.153391	ns	0.114612	ns	ns	-0.673326	0.0463333	0.115689	ns
SEZ6	HPA007703	0.0266589	ns	0.0296086	ns	ns	-0.604116	0.000531875	0.0505657	ns
SLC39A12	HPA059726	0.193243	ns	0.146787	ns	ns	-0.565173	0.0161361	0.0738082	ns
SLIT1	HPA006879	0.0954594	ns	0.0352445	ns	ns	-0.436693	-0.00317566	0.0338754	ns
SLITRK1	HPA012414	0.264573	ns	0.469364	4.68959e-13	ns	0.570454	0.254065	0.214405	0.0193307
SNCB	HPA035876	0.17424	ns	0.504866	1.53869e-15	ns	1.10725	0.267876	0.203326	0.0423836
SOCS6	HPA035477	0.0396124	ns	-0.0541718	ns	ns	-0.409361	0.0312239	0.0497634	ns
SV2B	HPA046247	-0.032435	ns	0.115716	ns	ns	-0.324091	0.060317	0.0289555	ns
SYT11	HPA064091	0.179743	ns	0.298498	0.000184792	ns	0.0189958	0.0988489	0.138781	ns
TMEM132D	HPA010739	0.269392	ns	0.518038	1.54733e-16	ns	0.454885	0.254941	0.275007	0.000124796
TMEM235	HPA053939	-0.0845224	ns	-0.0689352	ns	ns	-0.12461	0.032544	0.0453686	ns
TNR	HPA027150	0.122802	ns	-0.0464472	ns	ns	-1.14142	0.0562592	0.0643131	ns
TNR	HPA029859	0.128646	ns	-0.0984254	ns	ns	-1.56168	0.0739155	0.0565703	ns
VASN	HPA011246	0.267956	ns	0.416184	7.80445e-10	ns	0.341299	0.184746	0.214252	0.0195472
VCAM1	HPA069867	0.202539	ns	0.103209	ns	ns	-0.54524	0.0767518	0.159488	ns
VGF	HPA055177	0.327392	ns	0.537866	4.01736e-18	ns	-0.150883	0.302808	0.289742	2.99332e-05
VGLUT2.SLC17A6	AMAb91086	-0.0563597	ns	0.0525323	ns	ns	0.376304	0.00825762	0.0481878	ns
VWC2L	HPA059414	0.107012	ns	0.0451259	ns	ns	-0.67728	0.0438795	0.0989499	ns

## Sheet: Supplementary Table 4
Supplementary Table 4. Rho values and linear regression results for total-tau correlations in all individuals and with individuals divided by CDR score
HGNC ID	Antibody	rho CDR≥0.5	p rho CDR≥0.5	rho CDR=0	p rho CDR=0	p Linear regression (CDR score)	t Linear regression (CDR score)	R2 Linear regression (CDR score)	rho all samples	p rho all samples
ABAT	HPA041528	0.204285	ns	0.0048551	ns	ns	0.686478	-0.000862889	0.0397932	ns
ACBD7	HPA062478	0.0611914	ns	0.0177522	ns	ns	0.621111	0.0114215	0.0252057	ns
AFM	HPA052437	-0.0708498	ns	0.0429543	ns	ns	-0.429369	0.0129591	0.0230725	ns
ALAD	HPA021023	-0.00126402	ns	-0.0638436	ns	ns	0.386235	-0.0022538	-0.0461087	ns
AMPH	HPA019828	0.556816	0.000863843	0.706583	5.07902e-37	ns	0.593789	0.47465	0.685977	6.35875e-42
APC2	HPA050820	0.0510793	ns	-0.0376638	ns	ns	0.344964	0.0152471	-0.028279	ns
APLP1	HPA028971	0.538212	0.00198271	0.720631	3.13792e-39	ns	-0.11023	0.39305	0.690347	1.10672e-42
APOA1	HPA046715	0.121022	ns	0.101699	ns	ns	0.188143	0.01972	0.103386	ns
APOA4	HPA005149	-0.00278732	ns	0.0725112	ns	ns	-0.216644	0.00924633	0.0584979	ns
AQP4	HPA014784	0.602872	8.76536e-05	0.589816	1.01655e-22	ns	1.4711	0.337663	0.586345	1.2217e-27
BAI3	HPA015963	0.169638	ns	0.362065	4.65415e-07	ns	-0.245437	0.120627	0.32591	6.28611e-07
BASP1	HPA050333	0.666235	1.94905e-06	0.816358	5.827e-59	ns	0.108977	0.595785	0.79412	7.89768e-66
BCAN	HPA007865	0.298211	ns	0.539614	3.42519e-18	ns	-0.632441	0.245555	0.497589	1.65048e-18
BTBD17	HPA025022	0.0889026	ns	-0.000180871	ns	ns	0.96705	0.0154676	0.0186615	ns
C1QTNF4	HPA041032	0.208239	ns	0.341276	3.89668e-06	ns	0.17792	0.117749	0.327261	5.38593e-07
C9	HPA029577	0.0143579	ns	0.121443	ns	ns	-0.401464	0.0301692	0.105788	ns
CACNA2D1	HPA008213	0.530401	0.00276999	0.741826	7.84652e-43	ns	0.330199	0.460469	0.708777	4.86128e-46
CADM2	HPA010024	0.576749	0.000334909	0.763642	6.28289e-47	ns	-0.1272	0.533122	0.73793	6.36956e-52
CALML5	HPA040725	-0.0742853	ns	-0.0257977	ns	ns	-0.474481	0.00112139	-0.0272751	ns
CCK	HPA069515	0.478123	0.0212811	0.716077	1.68863e-38	ns	-0.490425	0.426457	0.673977	6.63096e-40
CCL22	HPA077819	-0.208109	ns	-0.202257	ns	ns	-0.797311	0.0932461	-0.201725	0.0473156
CD14	HPA002035	0.320769	ns	0.462661	1.4516e-12	ns	-0.515009	0.180551	0.431788	2.83732e-13
CDH8	HPA014908	0.532702	0.00251229	0.795632	8.26268e-54	ns	-0.967217	0.524336	0.754317	1.38015e-55
CELF4	HPA037986	0.102256	ns	-0.0593967	ns	ns	0.269575	0.00312851	-0.0250745	ns
CEND1	HPA042527	0.638945	1.11699e-05	0.767073	1.29863e-47	ns	0.15147	0.554197	0.744713	2.0964e-53
CHGB	HPA012872	0.419006	ns	0.482395	7.09591e-14	ns	0.328722	0.187616	0.467337	5.82153e-16
CHI3L1	HPA072269	-0.0931484	ns	-0.111065	ns	ns	0.112749	0.050119	-0.103915	ns
CHL1	HPA003345	0.590102	0.000171288	0.800242	6.66698e-55	ns	-0.338357	0.55748	0.773811	2.42987e-60
CLEC12B	HPA026973	0.127633	ns	0.0930682	ns	ns	0.227607	0.00444857	0.0979369	ns
CLEC2L	HPA045050	-0.195955	ns	-0.154829	ns	ns	-0.698077	0.0661242	-0.16279	ns
CLSTN1	HPA012749	0.535457	0.002233	0.702207	2.32976e-36	ns	-0.329727	0.430208	0.670377	2.56227e-39
CPNE6	HPA031636	-0.374959	ns	-0.146869	ns	ns	-0.98997	0.0360467	-0.181298	ns
DDAH1	HPA071064	0.464381	0.0345101	0.616039	2.05078e-25	ns	0.0102923	0.358062	0.583291	2.81033e-27
DKK3	HPA011164	0.521553	0.00400591	0.671828	4.44296e-32	ns	0.798562	0.373907	0.651486	2.28312e-36
ECM1	HPA027241	0.441337	ns	0.731986	4.07079e-41	ns	-0.347864	0.453467	0.687163	3.96795e-42
EFR3B	HPA038089	-0.407176	ns	-0.271963	0.00163105	ns	-1.59503	0.102426	-0.292731	2.21822e-05
ELFN2	HPA000781	0.0274843	ns	0.028121	ns	ns	-0.120101	0.00952663	0.0266586	ns
ENPP2	HPA053652	-0.00126402	ns	0.134708	ns	ns	-0.0471541	0.000387467	0.116582	ns
ERMN	HPA038295	0.402638	ns	0.46512	1.00713e-12	ns	0.793914	0.118391	0.460162	2.15329e-15
FAM131B	HPA021371	0.0981072	ns	0.093503	ns	ns	0.142259	0.0102819	0.0914292	ns
FGA	HPA051370	0.0843003	ns	0.202571	ns	ns	-0.107309	0.0327339	0.18202	ns
GAD1	AMAb91078	0.0642056	ns	0.147529	ns	ns	-0.449779	-9.61926e-05	0.137799	ns
GALNT8.KCNA6	HPA014418	0.224412	ns	0.328996	1.27352e-05	ns	0.621558	0.0993728	0.311713	3.04813e-06
GAP43	PA5-34943	0.721171	3.14273e-08	0.80546	3.56273e-56	ns	0.889513	0.617952	0.791194	5.31871e-65
GLUL	AMAb91102	0.0889674	ns	0.139595	ns	ns	-0.13337	0.00506664	0.133964	ns
GPR62	HPA031309	-0.146496	ns	-0.0881152	ns	ns	-0.352353	-0.0052732	-0.093336	ns
GRIA4	HPA063282	0.322389	ns	0.566294	1.67692e-20	ns	-0.32889	0.253181	0.521247	1.10036e-20
GRN	HPA008763	0.477118	0.0220621	0.520833	1.10119e-16	ns	0.424767	0.205742	0.510595	1.1023e-19
HSP90B1	HPA003901	0.393012	ns	0.500935	3.46894e-15	ns	1.00976	0.210147	0.481252	4.21341e-17
ICOSLG	HPA070452	0.478836	0.0207423	0.590676	8.36736e-23	ns	0.96768	0.314355	0.575986	1.98985e-26
IGFBP6	HPA075088	0.13055	ns	0.194945	ns	ns	-0.345442	0.0321317	0.180631	ns
IL1RAPL1	HPA000564	0.0911065	ns	-0.0757526	ns	ns	0.227483	0.00334969	-0.0432582	ns
IL6ST	HPA010030	0.507584	0.00702681	0.627186	1.2243e-26	ns	0.684815	0.348329	0.608688	2.08832e-30
ITIH1	HPA042049	0.0274843	ns	0.014038	ns	ns	0.00455898	-0.00242893	0.0167344	ns
KCNC1	HPA041392	-0.0716925	ns	0.0346635	ns	ns	-0.383709	0.00797672	0.0180002	ns
KLK6	HPA019525	0.234718	ns	0.441733	2.90205e-11	ns	0.182115	0.162147	0.414706	4.33153e-12
LHFPL4	HPA041421	-0.300026	ns	-0.308686	8.07769e-05	ns	-0.43252	0.0878665	-0.307533	4.77714e-06
LRG1	HPA001888	0.00888053	ns	0.0658616	ns	ns	-0.191212	0.000266077	0.0564381	ns
LRRC4B	HPA058986	0.0319245	ns	-0.108112	ns	ns	0.242608	-0.00283515	-0.0779437	ns
LY6H	HPA077218	0.601219	9.57515e-05	0.772939	8.22227e-49	ns	0.0116368	0.540453	0.749388	1.87017e-54
MAP2	HPA012558	0.0541583	ns	0.0317334	ns	ns	0.423965	0.024726	0.0368981	ns
MAPK8IP2	HPA003572	-0.220717	ns	-0.304223	0.000119059	ns	-0.199906	0.0967848	-0.296534	1.50748e-05
MBP	HPA049222	0.267356	ns	0.482565	6.90818e-14	ns	-0.0907402	0.216252	0.448508	1.68958e-14
MEGF10	HPA026876	0.414371	ns	0.643794	1.47744e-28	ns	-0.326018	0.346655	0.602009	1.47849e-29
MOG	AMAb91067	0.307545	ns	0.596393	2.26079e-23	ns	-1.45679	0.277631	0.541142	1.18865e-22
NBEA	HPA040385	0.0448888	ns	-0.0829015	ns	ns	0.31732	0.00642717	-0.0656254	ns
NCAN	HPA058000	0.442471	ns	0.736659	6.37884e-42	ns	-0.780292	0.485907	0.69248	4.65982e-43
NDUFAF4	HPA057047	0.137259	ns	0.0950893	ns	ns	0.337467	-0.0125099	0.106674	ns
NEFM	HPA023138	0.344818	ns	0.40824	2.3303e-09	ns	0.770867	0.223388	0.395762	7.46476e-11
NET.SLC6A2	AMAb91116	-0.00933428	ns	0.0424313	ns	ns	0.0927531	-0.00974764	0.0386307	ns
NFASC	HPA073444	0.454528	0.0482088	0.707691	3.43826e-37	ns	-0.547795	0.436675	0.662665	4.35253e-38
NKAIN2	HPA045860	0.0619369	ns	0.191326	ns	ns	-0.131792	0.0423234	0.167331	ns
NPTX1	HPA077062	0.356323	ns	0.655719	5.21486e-30	ns	-0.806833	0.348815	0.60848	2.22085e-30
NPTXR	HPA001079	0.353633	ns	0.699971	5.02054e-36	ns	-0.649713	0.394707	0.644629	2.38726e-35
NRCAM	HPA061433	0.561029	0.000710667	0.727758	2.10593e-40	ns	-0.273892	0.48118	0.701321	1.19148e-44
OMG	HPA008206	0.478803	0.0207666	0.751605	1.29185e-44	ns	-0.396045	0.484383	0.711007	1.83141e-46
OMG	HPA012693	-0.205354	ns	-0.185254	ns	ns	-0.482888	0.0438615	-0.189283	ns
P2RY12	HPA013796	0.205905	ns	0.432996	9.5501e-11	ns	-1.16602	0.114552	0.400925	3.49805e-11
PAM	HPA042260	0.471479	0.0269532	0.693051	5.16834e-35	ns	-0.271549	0.418646	0.656692	3.68817e-37
PDYN	HPA053342	0.432456	ns	0.618024	1.25156e-25	ns	-0.476328	0.31497	0.586331	1.22643e-27
PEBP1	HPA063904	0.49167	0.0129462	0.686417	4.54418e-34	ns	0.129377	0.412951	0.654256	8.69353e-37
PIK3IP1	HPA002959	0.510598	0.00623728	0.680134	3.37819e-33	ns	-0.149099	0.427254	0.656721	3.64995e-37
POMC	HPA063644	0.373112	ns	0.517812	1.88682e-16	ns	0.686414	0.209894	0.493224	3.98987e-18
PON1	HPA001640	-0.0103714	ns	0.0885887	ns	ns	-0.590267	0.0368695	0.0730226	ns
RIMS3	HPA055285	0.0511117	ns	-0.00835539	ns	ns	1.92134	0.0754094	-0.00106215	ns
RPH3A	HPA002475	0.612303	5.24323e-05	0.827536	5.10512e-62	ns	-0.490911	0.657732	0.800391	1.19273e-67
SEMA7A	HPA042273	0.339146	ns	0.520808	1.10613e-16	ns	0.601826	0.116424	0.489654	8.13574e-18
SEPP1	HPA058160	0.270338	ns	0.421861	4.15039e-10	ns	-0.45824	0.171983	0.386363	2.86962e-10
SERPINA3	HPA000893	0.232352	ns	0.202039	ns	ns	0.639606	0.0654798	0.201141	0.0492418
SEZ6	HPA007703	-0.0995657	ns	0.0107136	ns	ns	-1.16481	0.00334042	-0.0126256	ns
SLC39A12	HPA059726	0.282362	ns	0.359265	6.25248e-07	ns	0.650376	0.131392	0.351108	3.09977e-08
SLIT1	HPA006879	0.108122	ns	0.0994775	ns	ns	0.00660732	-0.000553317	0.0956021	ns
SLITRK1	HPA012414	0.615641	4.35363e-05	0.767688	9.75868e-48	ns	0.030945	0.498173	0.742356	6.95056e-53
SNCB	HPA035876	0.676476	9.65231e-07	0.829942	1.05001e-62	ns	-0.197125	0.620199	0.80479	5.75333e-69
SOCS6	HPA035477	0.0304661	ns	-0.179282	ns	ns	0.682096	0.0434306	-0.148255	ns
SV2B	HPA046247	0.281098	ns	0.266595	0.00244449	ns	0.542267	0.0773819	0.268058	0.000237845
SYT11	HPA064091	0.46088	0.0389068	0.557794	9.61938e-20	ns	1.0033	0.271713	0.539786	1.63408e-22
TMEM132D	HPA010739	0.506903	0.00721738	0.791362	8.03256e-53	ns	-0.0310488	0.543605	0.747693	4.51957e-54
TMEM235	HPA053939	-0.313152	ns	-0.311901	6.08455e-05	ns	-0.976535	0.106894	-0.314654	2.21275e-06
TNR	HPA027150	-0.0864718	ns	-0.113522	ns	ns	0.111264	0.049928	-0.108154	ns
TNR	HPA029859	-0.239774	ns	-0.196068	ns	ns	-0.660799	0.0826183	-0.20219	0.0458289
VASN	HPA011246	0.52178	0.0039687	0.662535	7.19667e-31	ns	0.148051	0.417068	0.637816	2.31854e-34
VCAM1	HPA069867	0.136222	ns	0.118407	ns	ns	0.131414	0.0626676	0.119843	ns
VGF	HPA055177	0.549426	0.00120877	0.738522	3.01458e-42	ns	0.0337639	0.470393	0.705851	1.72697e-45
VGLUT2.SLC17A6	AMAb91086	0.0755494	ns	0.151786	ns	ns	1.14583	0.0180301	0.147532	ns
VWC2L	HPA059414	0.0650483	ns	0.0908268	ns	ns	0.157287	0.0344851	0.0885947	ns

## Sheet: Supplementary Table 5
Supplementary Table 5. Rho values and linear regression results for phospho-tau correlations in all individuals and with individuals divided by CDR score
HGNC ID	Antibody	rho CDR≥0.5	p rho CDR≥0.5	rho CDR=0	p rho CDR=0	p Linear regression (CDR score)	t Linear regression (CDR score)	R2 Linear regression (CDR score)	rho all samples	p rho all samples
ABAT	HPA041528	0.202012	ns	0.000827471	ns	ns	0.813234	-0.000256406	0.0425685	ns
ACBD7	HPA062478	0.0583483	ns	0.00663975	ns	ns	0.68854	0.0121614	0.0220768	ns
AFM	HPA052437	-0.0806102	ns	0.0313436	ns	ns	-0.559863	0.0131897	0.0133572	ns
ALAD	HPA021023	-0.0298232	ns	-0.0613781	ns	ns	0.296397	-0.0028304	-0.0452193	ns
AMPH	HPA019828	0.624404	2.64468e-05	0.697306	1.24212e-35	ns	0.523699	0.458618	0.682634	2.37357e-41
APC2	HPA050820	0.127049	ns	-0.0505003	ns	ns	1.10802	0.0178401	-0.022924	ns
APLP1	HPA028971	0.568295	0.000504346	0.716914	1.24225e-38	ns	-0.323807	0.388174	0.69459	1.96644e-43
APOA1	HPA046715	0.053156	ns	0.100462	ns	ns	-0.173481	0.0187354	0.0977721	ns
APOA4	HPA005149	-0.113646	ns	0.084422	ns	ns	-0.931868	0.0119671	0.057582	ns
AQP4	HPA014784	0.601266	9.55093e-05	0.574653	2.8632e-21	ns	1.28736	0.316311	0.575464	2.28425e-26
BAI3	HPA015963	0.243745	ns	0.366877	2.78332e-07	ns	-0.335008	0.11755	0.340456	1.14349e-07
BASP1	HPA050333	0.733345	1.10023e-08	0.786461	1.02413e-51	ns	0.0464915	0.552682	0.778725	1.29243e-61
BCAN	HPA007865	0.33117	ns	0.558265	8.74201e-20	ns	-1.10465	0.25311	0.519034	1.78785e-20
BTBD17	HPA025022	0.205128	ns	-0.0160435	ns	ns	1.85998	0.0238409	0.0214563	ns
C1QTNF4	HPA041032	0.277722	ns	0.33042	1.1131e-05	ns	0.205044	0.110467	0.328945	4.43734e-07
C9	HPA029577	-0.0567257	ns	0.0879298	ns	ns	-0.809175	0.0276829	0.0643931	ns
CACNA2D1	HPA008213	0.633166	1.58174e-05	0.731243	5.44728e-41	ns	0.405208	0.443277	0.714768	3.45429e-47
CADM2	HPA010024	0.640727	1.00184e-05	0.74816	5.60836e-44	ns	-0.330668	0.501666	0.731935	1.19372e-50
CALML5	HPA040725	-0.0364109	ns	-0.0228592	ns	ns	-0.342565	0.000749787	-0.0220594	ns
CCK	HPA069515	0.503132	0.00836238	0.695416	2.34683e-35	ns	-0.769047	0.393818	0.66062	9.09658e-38
CCL22	HPA077819	-0.192082	ns	-0.209962	ns	ns	-0.288172	0.0933974	-0.202937	0.0435338
CD14	HPA002035	0.382152	ns	0.457731	2.99477e-12	ns	-0.379906	0.173604	0.441069	6.0421e-14
CDH8	HPA014908	0.57206	0.000420883	0.78088	1.71516e-50	ns	-1.18961	0.499608	0.746864	6.94204e-54
CELF4	HPA037986	0.118838	ns	-0.0452435	ns	ns	0.76882	0.00416145	-0.00590017	ns
CEND1	HPA042527	0.648711	6.10137e-06	0.738424	3.13544e-42	ns	0.0132917	0.51209	0.721371	1.72909e-48
CHGB	HPA012872	0.306539	ns	0.477139	1.6161e-13	ns	-0.310944	0.18807	0.451619	9.82438e-15
CHI3L1	HPA072269	-0.0875873	ns	-0.115815	ns	ns	0.229481	0.0499259	-0.104262	ns
CHL1	HPA003345	0.662892	2.43712e-06	0.784091	3.42326e-51	ns	-0.577126	0.519455	0.767317	1.04915e-58
CLEC12B	HPA026973	0.0399157	ns	0.0611914	ns	ns	-0.269051	-0.000287066	0.0599481	ns
CLEC2L	HPA045050	-0.190524	ns	-0.166249	ns	ns	-0.285226	0.0689187	-0.168082	ns
CLSTN1	HPA012749	0.545644	0.0014312	0.698869	7.31076e-36	ns	-0.69731	0.412753	0.67128	1.82871e-39
CPNE6	HPA031636	-0.396625	ns	-0.163616	ns	ns	-0.607187	0.040355	-0.195452	ns
DDAH1	HPA071064	0.570307	0.000457991	0.596187	2.37078e-23	ns	0.449773	0.326918	0.586224	1.26309e-27
DKK3	HPA011164	0.58491	0.000223089	0.664683	3.81439e-31	ns	0.610445	0.358969	0.657436	2.83405e-37
ECM1	HPA027241	0.453611	0.0497071	0.724755	6.64147e-40	ns	-1.07806	0.427872	0.682527	2.47508e-41
EFR3B	HPA038089	-0.352329	ns	-0.29532	0.000253238	ns	-0.69819	0.103218	-0.300255	1.02737e-05
ELFN2	HPA000781	0.0465683	ns	0.0293864	ns	ns	0.0858923	0.00952164	0.0343657	ns
ENPP2	HPA053652	0.0860621	ns	0.135008	ns	ns	0.132939	0.00190271	0.133716	ns
ERMN	HPA038295	0.396139	ns	0.460468	2.0061e-12	ns	0.326829	0.123915	0.451061	1.08323e-14
FAM131B	HPA021371	0.153335	ns	0.061715	ns	ns	0.0189259	0.01062	0.0765172	ns
FGA	HPA051370	-0.000681487	ns	0.20345	ns	ns	-0.602854	0.0333296	0.172322	ns
GAD1	AMAb91078	0.20688	ns	0.158787	ns	ns	-0.379772	0.0109427	0.165925	ns
GALNT8.KCNA6	HPA014418	0.315756	ns	0.308989	7.86612e-05	ns	0.827607	0.0950367	0.308765	4.1878e-06
GAP43	PA5-34943	0.753562	1.68731e-09	0.784614	2.62645e-51	ns	0.697991	0.579001	0.778986	1.10349e-61
GLUL	AMAb91102	0.0737304	ns	0.151198	ns	ns	-0.35683	0.0141456	0.14102	ns
GPR62	HPA031309	-0.124907	ns	-0.120485	ns	ns	0.692945	-0.000438512	-0.114472	ns
GRIA4	HPA063282	0.368782	ns	0.573483	3.67815e-21	ns	-0.591311	0.242554	0.534848	5.14392e-22
GRN	HPA008763	0.436119	ns	0.506628	1.32269e-15	ns	0.171859	0.194805	0.495418	2.56423e-18
HSP90B1	HPA003901	0.444816	ns	0.479206	1.17121e-13	ns	0.995187	0.20758	0.47407	1.65845e-16
ICOSLG	HPA070452	0.513452	0.00556599	0.567857	1.20962e-20	ns	0.583844	0.29659	0.560779	1.00386e-24
IGFBP6	HPA075088	0.0902483	ns	0.18129	ns	ns	-0.460032	0.0274344	0.166576	ns
IL1RAPL1	HPA000564	0.0507545	ns	-0.0802578	ns	ns	0.120741	0.00377996	-0.0476061	ns
IL6ST	HPA010030	0.576408	0.000340552	0.622681	3.87683e-26	ns	0.423317	0.339338	0.614091	4.14284e-31
ITIH1	HPA042049	-0.0692196	ns	0.00163766	ns	ns	-0.418102	-0.00298885	-0.00270094	ns
KCNC1	HPA041392	-0.00110336	ns	0.0251534	ns	ns	0.386781	0.00796699	0.0224761	ns
KLK6	HPA019525	0.348078	ns	0.435026	7.26323e-11	ns	0.558774	0.167495	0.42288	1.19837e-12
LHFPL4	HPA041421	-0.275775	ns	-0.313704	5.18272e-05	ns	0.106891	0.0904819	-0.301987	8.57839e-06
LRG1	HPA001888	-0.0936233	ns	0.0504519	ns	ns	-0.567955	0.000953692	0.0282267	ns
LRRC4B	HPA058986	0.0493267	ns	-0.10073	ns	ns	0.463392	-0.00224906	-0.0645318	ns
LY6H	HPA077218	0.665715	2.01827e-06	0.761506	1.65446e-46	ns	-0.161189	0.520416	0.748122	3.61742e-54
MAP2	HPA012558	0.121272	ns	-0.00222157	ns	ns	1.05912	0.0279359	0.0200079	ns
MAPK8IP2	HPA003572	-0.240727	ns	-0.292513	0.000319598	ns	0.331123	0.100393	-0.280673	7.27761e-05
MBP	HPA049222	0.323901	ns	0.469583	5.14789e-13	ns	-0.0064407	0.204929	0.445166	3.00651e-14
MEGF10	HPA026876	0.473568	0.0250356	0.644376	1.25913e-28	ns	-0.61349	0.339218	0.611459	9.14308e-31
MOG	AMAb91067	0.321889	ns	0.587782	1.60701e-22	ns	-1.63582	0.263146	0.535566	4.35884e-22
NBEA	HPA040385	0.0252799	ns	-0.0704065	ns	ns	0.402894	0.00677696	-0.0516453	ns
NCAN	HPA058000	0.551939	0.00107922	0.730389	7.60018e-41	ns	-0.918673	0.475033	0.701006	1.36059e-44
NDUFAF4	HPA057047	0.199546	ns	0.120558	ns	ns	0.306984	-0.00797558	0.137394	ns
NEFM	HPA023138	0.321759	ns	0.382183	5.12273e-08	ns	0.805787	0.200914	0.375487	1.2933e-09
NET.SLC6A2	AMAb91116	0.0949214	ns	0.0439021	ns	ns	0.12943	-0.00242425	0.0494173	ns
NFASC	HPA073444	0.528152	0.00304528	0.694562	3.12357e-35	ns	-0.680824	0.416081	0.663415	3.31761e-38
NKAIN2	HPA045860	0.113451	ns	0.190154	ns	ns	0.332578	0.0460882	0.179152	ns
NPTX1	HPA077062	0.401136	ns	0.652404	1.34116e-29	ns	-1.09755	0.337462	0.612029	7.70876e-31
NPTXR	HPA001079	0.432387	ns	0.714612	2.88123e-38	ns	-0.954416	0.40305	0.66849	5.16552e-39
NRCAM	HPA061433	0.615577	4.36927e-05	0.73358	2.17287e-41	ns	-0.605243	0.473843	0.716098	1.90238e-47
OMG	HPA008206	0.559793	0.000752774	0.752554	8.58287e-45	ns	-0.645207	0.461702	0.721265	1.81515e-48
OMG	HPA012693	-0.190849	ns	-0.193109	ns	ns	-0.171501	0.0472987	-0.189163	ns
P2RY12	HPA013796	0.337953	ns	0.40669	2.82187e-09	ns	-1.12343	0.110865	0.394294	9.23822e-11
PAM	HPA042260	0.552751	0.00104024	0.668727	1.13783e-31	ns	-0.271354	0.387026	0.647829	8.04299e-36
PDYN	HPA053342	0.533702	0.00240746	0.655406	5.70402e-30	ns	-0.667786	0.341589	0.633083	1.08786e-33
PEBP1	HPA063904	0.556191	0.000889031	0.691603	8.34896e-35	ns	0.104632	0.404454	0.667406	7.70836e-39
PIK3IP1	HPA002959	0.509817	0.00643365	0.666621	2.14182e-31	ns	-0.291698	0.408733	0.646013	1.49348e-35
POMC	HPA063644	0.443745	ns	0.499102	4.71335e-15	ns	0.627386	0.193394	0.490173	7.33898e-18
PON1	HPA001640	-0.0330034	ns	0.0814475	ns	ns	-0.755345	0.0368975	0.0686747	ns
RIMS3	HPA055285	0.0985884	ns	-0.0221062	ns	ns	1.94964	0.0757531	-0.00218897	ns
RPH3A	HPA002475	0.715334	5.09874e-08	0.803991	8.19938e-56	ns	-0.379177	0.61289	0.791665	3.91985e-65
SEMA7A	HPA042273	0.336525	ns	0.527317	3.40444e-17	ns	0.184592	0.109619	0.495689	2.42777e-18
SEPP1	HPA058160	0.18822	ns	0.419206	5.84548e-10	ns	-1.0021	0.15624	0.376604	1.11075e-09
SERPINA3	HPA000893	0.105079	ns	0.183858	ns	ns	0.0564635	0.054326	0.168731	ns
SEZ6	HPA007703	0.00259614	ns	-0.0331538	ns	ns	0.126356	-0.000571491	-0.0288402	ns
SLC39A12	HPA059726	0.307902	ns	0.329123	1.25835e-05	ns	0.692671	0.115845	0.330626	3.6529e-07
SLIT1	HPA006879	0.158462	ns	0.100601	ns	ns	0.69507	0.00231911	0.109373	ns
SLITRK1	HPA012414	0.674542	1.10455e-06	0.742205	6.71589e-43	ns	0.200151	0.467801	0.730098	2.88286e-50
SNCB	HPA035876	0.712478	6.43287e-08	0.80529	3.92304e-56	ns	0.0579672	0.577229	0.790547	8.07411e-65
SOCS6	HPA035477	0.0416356	ns	-0.175906	ns	ns	1.25698	0.0449849	-0.135565	ns
SV2B	HPA046247	0.389551	ns	0.236638	0.0200318	ns	1.32564	0.0809346	0.261192	0.000442098
SYT11	HPA064091	0.532436	0.00254095	0.542251	2.06726e-18	ns	0.984299	0.247887	0.536458	3.54666e-22
TMEM132D	HPA010739	0.612527	5.17862e-05	0.775157	2.83438e-49	ns	-0.282155	0.512285	0.747152	5.98026e-54
TMEM235	HPA053939	-0.272919	ns	-0.311635	6.22937e-05	ns	-0.244153	0.105305	-0.303699	7.1695e-06
TNR	HPA027150	-0.0913841	ns	-0.12854	ns	ns	0.388697	0.0529003	-0.117395	ns
TNR	HPA029859	-0.228363	ns	-0.202782	ns	ns	-0.223332	0.0834856	-0.201455	0.0481984
VASN	HPA011246	0.550544	0.00114947	0.660135	1.45407e-30	ns	-0.193539	0.393229	0.640397	9.86491e-35
VCAM1	HPA069867	0.122538	ns	0.110837	ns	ns	0.393399	0.0596951	0.116762	ns
VGF	HPA055177	0.591596	0.000158612	0.737571	4.42311e-42	ns	-0.00219971	0.464896	0.714799	3.40624e-47
VGLUT2.SLC17A6	AMAb91086	0.153042	ns	0.165947	ns	ns	1.17099	0.0289778	0.16974	ns
VWC2L	HPA059414	0.121305	ns	0.0692367	ns	ns	0.438632	0.0343293	0.0821757	ns

## Sheet: Supplementary Table 6
Supplementary Table 6. Rho values and linear regression results for Aβ42 correlations in all individuals and with individuals divided by CDR score
HGNC ID	Antibody	rho CDR≥0.5	p rho CDR≥0.5	rho CDR=0	p rho CDR=0	p Linear regression (CDR score)	t Linear regression (CDR score)	R2 Linear regression (CDR score)	rho all samples	p rho all samples
ABAT	HPA041528	0.106106	ns	0.11541	ns	ns	0.227303	0.00107977	0.111219	ns
ACBD7	HPA062478	0.244555	ns	0.0117976	ns	ns	1.37105	0.0244545	0.0473372	ns
AFM	HPA052437	0.300882	ns	0.0758064	ns	ns	1.17964	0.0331561	0.119585	ns
ALAD	HPA021023	0.23775	ns	-0.0237412	ns	ns	1.87363	0.0070697	0.024227	ns
AMPH	HPA019828	0.240148	ns	0.187086	ns	ns	0.209134	0.0770312	0.190728	ns
APC2	HPA050820	0.138644	ns	0.0906392	ns	ns	-0.324145	0.0224525	0.0926741	ns
APLP1	HPA028971	0.258815	ns	0.302192	0.000141736	ns	-0.560315	0.0947628	0.305777	5.75771e-06
APOA1	HPA046715	0.184405	ns	0.0782114	ns	ns	0.434121	0.0209861	0.0998761	ns
APOA4	HPA005149	0.100467	ns	0.0300524	ns	ns	0.276526	0.00725187	0.0447401	ns
AQP4	HPA014784	0.181164	ns	0.155058	ns	ns	0.416294	0.00937637	0.161008	ns
BAI3	HPA015963	0.267241	ns	0.149639	ns	ns	0.663617	0.01457	0.175195	ns
BASP1	HPA050333	0.185896	ns	0.21872	ns	ns	-0.241911	0.0407782	0.212025	0.0229605
BCAN	HPA007865	0.336337	ns	0.188444	ns	ns	0.721672	0.0554764	0.218865	0.0139315
BTBD17	HPA025022	-0.0112134	ns	-0.0174015	ns	ns	0.463441	0.0147069	-0.0197269	ns
C1QTNF4	HPA041032	0.379246	ns	0.198534	ns	ns	0.671066	0.0730558	0.225487	0.00845975
C9	HPA029577	0.199507	ns	0.0966732	ns	ns	0.523855	0.0368324	0.114104	ns
CACNA2D1	HPA008213	0.382292	ns	0.294235	0.000277144	ns	0.472421	0.0938421	0.311136	3.24451e-06
CADM2	HPA010024	0.43797	ns	0.28531	0.000574272	ns	0.207604	0.101596	0.307783	4.65149e-06
CALML5	HPA040725	0.0263806	ns	-0.0131424	ns	ns	0.0828364	0.00199642	-0.00611928	ns
CCK	HPA069515	0.364726	ns	0.274547	0.00133816	ns	0.57646	0.096197	0.297462	1.37073e-05
CCL22	HPA077819	0.206897	ns	0.0116759	ns	ns	1.07426	0.0466464	0.0420493	ns
CD14	HPA002035	0.221675	ns	0.130925	ns	ns	0.15299	0.0317279	0.154075	ns
CDH8	HPA014908	0.331475	ns	0.269853	0.00191413	ns	0.229356	0.0796599	0.284116	5.21316e-05
CELF4	HPA037986	0.155821	ns	0.126857	ns	ns	0.179586	0.00481599	0.130733	ns
CEND1	HPA042527	0.204628	ns	0.193287	ns	ns	-0.035798	0.0473475	0.198677	ns
CHGB	HPA012872	0.227379	ns	0.216137	ns	ns	0.0882243	0.0392205	0.220762	0.0120944
CHI3L1	HPA072269	0.166904	ns	0.0654012	ns	ns	0.24388	0.0494277	0.0833798	ns
CHL1	HPA003345	0.414117	ns	0.283367	0.000670786	ns	0.0144232	0.0907044	0.304062	6.90111e-06
CLEC12B	HPA026973	0.307947	ns	0.00992442	ns	ns	0.789413	0.00545451	0.0515182	ns
CLEC2L	HPA045050	0.132616	ns	0.0543739	ns	ns	0.217474	0.0401359	0.0680418	ns
CLSTN1	HPA012749	0.4007	ns	0.283066	0.000687077	ns	0.300379	0.0859095	0.307868	4.60925e-06
CPNE6	HPA031636	-0.0566502	ns	0.134233	ns	ns	-1.20691	0.00971479	0.103832	ns
DDAH1	HPA071064	0.179803	ns	0.15437	ns	ns	0.229821	0.0268862	0.160065	ns
DKK3	HPA011164	0.358374	ns	0.185381	ns	ns	0.653516	0.0633446	0.212699	0.0218733
ECM1	HPA027241	0.443868	ns	0.220241	ns	ns	1.40118	0.0845242	0.265191	0.000308769
EFR3B	HPA038089	0.0904848	ns	0.0572962	ns	ns	0.128183	0.027327	0.0656505	ns
ELFN2	HPA000781	0.154719	ns	0.0207059	ns	ns	0.713905	0.0149044	0.0483554	ns
ENPP2	HPA053652	0.228027	ns	0.100009	ns	ns	0.464772	0.00788726	0.126549	ns
ERMN	HPA038295	0.158348	ns	0.171113	ns	ns	-0.218994	0.0389293	0.170648	ns
FAM131B	HPA021371	0.203591	ns	0.0183005	ns	ns	0.559709	0.0105836	0.0461376	ns
FGA	HPA051370	0.084392	ns	0.203757	ns	ns	-1.10353	0.0336095	0.18654	ns
GAD1	AMAb91078	0.0394737	ns	-0.0564471	ns	ns	0.440691	-0.00458568	-0.0383292	ns
GALNT8.KCNA6	HPA014418	0.124903	ns	0.102496	ns	ns	0.298441	0.0301338	0.108102	ns
GAP43	PA5-34943	0.159645	ns	0.196292	ns	ns	-0.210444	0.0366545	0.184706	ns
GLUL	AMAb91102	-0.0259917	ns	0.00714033	ns	ns	-0.086236	-0.00406499	0.0055372	ns
GPR62	HPA031309	0.0379829	ns	0.0763213	ns	ns	-1.22583	-0.00104245	0.0718073	ns
GRIA4	HPA063282	0.232305	ns	0.210487	ns	ns	0.432404	0.0539688	0.219974	0.0128279
GRN	HPA008763	0.102087	ns	0.216748	ns	ns	-1.04565	0.0522962	0.197793	ns
HSP90B1	HPA003901	0.279621	ns	0.203173	ns	ns	0.425316	0.0398499	0.215007	0.0185024
ICOSLG	HPA070452	0.362458	ns	0.190239	ns	ns	0.487358	0.0542878	0.213291	0.0209574
IGFBP6	HPA075088	0.211369	ns	0.0964228	ns	ns	0.825284	0.031984	0.117711	ns
IL1RAPL1	HPA000564	0.142339	ns	0.0379208	ns	ns	0.225916	0.00308535	0.0529667	ns
IL6ST	HPA010030	0.235157	ns	0.209101	ns	ns	-0.0338416	0.0988206	0.215227	0.0182078
ITIH1	HPA042049	0.199248	ns	0.0485384	ns	ns	0.638698	0.00431965	0.0741072	ns
KCNC1	HPA041392	0.191211	ns	0.127452	ns	ns	-0.688495	0.0321403	0.129995	ns
KLK6	HPA019525	0.154654	ns	0.125581	ns	ns	-0.209487	0.0179454	0.129908	ns
LHFPL4	HPA041421	0.138709	ns	0.0358072	ns	ns	0.310115	0.00618982	0.0501305	ns
LRG1	HPA001888	0.20936	ns	0.0753797	ns	ns	0.817721	0.00932682	0.101759	ns
LRRC4B	HPA058986	0.181099	ns	0.00185977	ns	ns	0.812908	-0.00324525	0.0340589	ns
LY6H	HPA077218	0.320521	ns	0.240435	0.0155638	ns	0.213049	0.0700336	0.254409	0.000801914
MAP2	HPA012558	0.0458258	ns	0.00668604	ns	ns	-0.487796	0.0279906	0.00395144	ns
MAPK8IP2	HPA003572	0.0547057	ns	0.0370964	ns	ns	0.161514	0.0141184	0.0457158	ns
MBP	HPA049222	0.180775	ns	0.115975	ns	ns	0.450263	0.0496237	0.128638	ns
MEGF10	HPA026876	0.374449	ns	0.204729	ns	ns	0.918453	0.0581774	0.239324	0.00284239
MOG	AMAb91067	0.396811	ns	0.187249	ns	ns	1.42857	0.0587554	0.228993	0.00645763
NBEA	HPA040385	0.13106	ns	0.0570846	ns	ns	0.588286	0.00275178	0.0696805	ns
NCAN	HPA058000	0.425266	ns	0.245617	0.0109564	ns	0.895786	0.0795396	0.275504	0.000119083
NDUFAF4	HPA057047	0.0580114	ns	0.0726605	ns	ns	0.225676	-0.0151874	0.066781	ns
NEFM	HPA023138	-0.0745398	ns	0.0179725	ns	ns	-0.84773	0.078644	0.00131804	ns
NET.SLC6A2	AMAb91116	0.0257324	ns	-0.0560493	ns	ns	0.438876	-0.0103602	-0.0409825	ns
NFASC	HPA073444	0.380412	ns	0.211093	ns	ns	0.642491	0.0694297	0.243894	0.00195389
NKAIN2	HPA045860	0.188813	ns	-0.0224993	ns	ns	0.669408	0.0278025	0.0118296	ns
NPTX1	HPA077062	0.389487	ns	0.300396	0.000165188	ns	0.205329	0.107126	0.319904	1.23826e-06
NPTXR	HPA001079	0.374514	ns	0.242789	0.0132828	ns	0.22282	0.0834034	0.26552	0.00029971
NRCAM	HPA061433	0.472842	0.0303596	0.293551	0.000293333	ns	0.362423	0.104253	0.325511	6.57914e-07
OMG	HPA008206	0.404719	ns	0.285239	0.000577573	ns	0.307332	0.0976336	0.308658	4.23618e-06
OMG	HPA012693	0.109606	ns	0.0834808	ns	ns	0.0159935	0.0236809	0.0875174	ns
P2RY12	HPA013796	0.176044	ns	0.0952716	ns	ns	-0.306687	0.0695234	0.105092	ns
PAM	HPA042260	0.448211	ns	0.264429	0.00287105	ns	1.04647	0.0903223	0.297137	1.41712e-05
PDYN	HPA053342	0.365764	ns	0.204743	ns	ns	0.492161	0.0581484	0.231424	0.00534124
PEBP1	HPA063904	0.275084	ns	0.170226	ns	ns	0.791955	0.0219542	0.188779	ns
PIK3IP1	HPA002959	0.309956	ns	0.266689	0.00242746	ns	-0.0555461	0.0806334	0.279312	8.29324e-05
POMC	HPA063644	0.338216	ns	0.191134	ns	ns	0.565639	0.0504832	0.216979	0.0160145
PON1	HPA001640	0.189137	ns	0.054443	ns	ns	0.496393	0.0384633	0.0835108	ns
RIMS3	HPA055285	0.337633	ns	0.0499159	ns	ns	1.64565	0.088928	0.0921992	ns
RPH3A	HPA002475	0.257843	ns	0.257808	0.00465458	ns	-0.0304733	0.066955	0.26359	0.000356715
SEMA7A	HPA042273	0.0893829	ns	0.170785	ns	ns	-0.632909	0.0298673	0.160663	ns
SEPP1	HPA058160	0.313197	ns	0.201358	ns	ns	0.611415	0.0705883	0.229248	0.00633093
SERPINA3	HPA000893	0.215712	ns	0.0868924	ns	ns	0.831494	0.0442236	0.115689	ns
SEZ6	HPA007703	-0.0667617	ns	0.0735745	ns	ns	-1.66811	0.0134862	0.0505657	ns
SLC39A12	HPA059726	0.0646228	ns	0.0746601	ns	ns	-0.0911027	-0.00255482	0.0738082	ns
SLIT1	HPA006879	0.0926886	ns	0.0180647	ns	ns	0.655233	-0.00354491	0.0338754	ns
SLITRK1	HPA012414	0.276705	ns	0.208085	ns	ns	-0.123246	0.0805937	0.214405	0.0193307
SNCB	HPA035876	0.232759	ns	0.19808	ns	ns	0.112723	0.0473815	0.203326	0.0423836
SOCS6	HPA035477	0.0882162	ns	0.0412283	ns	ns	0.0572949	0.0206273	0.0497634	ns
SV2B	HPA046247	0.18259	ns	0.0022265	ns	ns	0.827726	0.0428867	0.0289555	ns
SYT11	HPA064091	0.180775	ns	0.127452	ns	ns	0.704553	0.0181392	0.138781	ns
TMEM132D	HPA010739	0.366541	ns	0.256521	0.00510489	ns	0.20918	0.0752779	0.275007	0.000124796
TMEM235	HPA053939	0.04077	ns	0.0426899	ns	ns	-0.0992538	0.0126385	0.0453686	ns
TNR	HPA027150	0.167877	ns	0.0454782	ns	ns	0.320132	0.0427426	0.0643131	ns
TNR	HPA029859	0.237879	ns	0.022563	ns	ns	1.02917	0.0361545	0.0565703	ns
VASN	HPA011246	0.321429	ns	0.192194	ns	ns	0.388801	0.0410679	0.214252	0.0195472
VCAM1	HPA069867	0.345994	ns	0.12207	ns	ns	0.775342	0.0798928	0.159488	ns
VGF	HPA055177	0.321623	ns	0.276268	0.00117168	ns	0.0507112	0.0866978	0.289742	2.99332e-05
VGLUT2.SLC17A6	AMAb91086	0.1133	ns	0.0323815	ns	ns	0.9951	0.0111266	0.0481878	ns
VWC2L	HPA059414	0.306845	ns	0.0586375	ns	ns	0.924194	0.0462826	0.0989499	ns

## Sheet: Supplementary Table 7
Supplementary Table 7. P-values for linear regressions and Wilcoxon rank sum tests regarding sex differences
HGNC ID	Antibody	Aβ42 p Linear regression (Aβ42/Aβ40 ratio)	Aβ42 p Linear regression (CSF marker * sex)	T-tau p Linear regression (Aβ42/Aβ40 ratio)	T-tau p Linear regression (CSF marker * sex)	P-tau p Linear regression (Aβ42/Aβ40 ratio)	P-tau p Linear regression (CSF marker * sex)	p Wilcoxon rank sum test
RIMS3	HPA055285	4.82101e-05	0.565826	4.82101e-05	0.804329	4.82101e-05	0.507318	2.79728e-05
VCAM1	HPA069867	0.00253463	0.185722	0.00253463	0.263701	0.00253463	0.375393	0.0191382
CHI3L1	HPA072269	0.014627	0.587322	0.014627	0.414274	0.014627	0.524858	0.121096
TNR	HPA027150	0.0233086	0.621602	0.0233086	0.409816	0.0233086	0.642677	0.0908551
VWC2L	HPA059414	0.0417414	0.902501	0.0417414	0.842566	0.0417414	0.790306	0.37866
CLEC2L	HPA045050	0.0423214	0.892998	0.0423214	0.869566	0.0423214	0.879743	0.27194
CCL22	HPA077819	0.0477454	0.734561	0.0477454	0.558211	0.0477454	0.858758	0.796817
